# Supplementary material for: Corneal transplantation at Tenwek Hospital, Kenya, East Africa: Analysis of outcomes and associated patient socioeconomic characteristics
Source: PLoS One. 2017 Oct 27;12(10):e0187026. doi: 10.1371/journal.pone.0187026 (PMC5659646; doi:10.1371/journal.pone.0187026)
Supplement: S1 File — (XLSX) [file pone.0187026.s001.xlsx]

## Sheet: PKP age gender ltf bil exc goo 
Eye Number	Gender	Preop Diagnosis	Age	OD or OS	Procedure	Preop UCVA	Preop VA contralateral eye	Complications	1a	1b	2a	2b	3a	3b	4a	4b	5	15a	15b	16a	16b	1 year UCVA	Length of followup (months)	Lost to followup prior to 1 year (1=yes)	Poor followup (1=yes)	UCVA at last followup converted	Improved VA at 1 year (1=yes, 0=no, 2=same)	compare preop to 1 year)	Time to failed graft (months)	Nairobi?	Hours from hospital	Education level coded	Occupation Coded ISCO classification skill level
2	m	kcn	12	OS	PKP	0.05	0.05		0	0	0	0	0	0	0	0	0	0	0	0	0	0.666667	40	0	0	0.25	1	0.616667		0	4	2	S
3	m	kcn	14	OS	PKP	0.0166667	0.0166667		0	0	0	0	0	0	1	0	0	1	0	0	0		8	1	0	0.0126	NA	-0.0166667	7	0	5	3	U
4	f	k scar	23	OS	PKP		1		0	0	0	0	0	0	0	0	0	0	0	0	0		1	1	0	0.0158	NA	0
5	m	pbk	92	OS	PKP	0.016	0.333333		0	0	0	0	0	0	0	1	0	0	0	0	0	0.0158	19	0	0	0.0126	0	-0.0002	17
6	f	k scar	17	OS	PKP	0.016	1		1	0	0	0	0	0	1	0	1	0	0	0	0	0.0166667	29	0	0	0.1	1	0.000666667	3	0	4	3	S
7	m	kcn	30	OD	PKP	0.1	1		0	0	0	0	0	0	0	0	0	0	0	0	0	0.25	21	0	0	0.5	1	0.15		1	4	6	3
8	m	kcn	6	OD	PKP	0.0126	0.666667		0	0	0	0	0	0	1	0	0	0	1	0	0	0.0166667	22	0	1		1	0.00406667	11	0	1	1	S
9	f	kcn	27	OD	PKP	0.05	0.25		0	0	0	0	0	0	0	0	0	0	0	0	0	0.666667	17	0	0	0.166667	1	0.616667		0	4	6	3
10	m	pbk	70	OD	PKP	0.0126	0.25		0	0	0	0	0	0	1	0	0	0	1	0	0	0.0158	38	0	0		1	0.0032	7	0	2	6	3
11	f	k scar	56	OD	PKP		0.25		0	0	0	0	0	0	0	0	0	0	0	0	0	0.01	30	0	0	0.01	NA	0.01		0	3	6	3
12	m	kcn	19	OS	PKP		0.1		0	0	0	0	0	0	0	0	0	0	0	0	0	0.166667	23	0	0	0.5	NA	0.166667		0	0.25	4	S
13	m	kcn	28	OD	PKP	0.016	1		0	0	0	0	0	0	0	0	0	0	0	0	0		9	1	0		NA	-0.016		0	7	8	3
14	f	kcn	28	OD	PKP	0.0166667	0.0166667		0	0	0	0	0	0	0	0	0	0	0	0	0		2	1	0	0.166667	NA	-0.0166667
15	m	kcn	20	OS	PKP	0.1	0.666667		0	0	1	0	0	0	0	0	0	0	0	0	0	0.0166667	35	0	0	0.5	0	-0.0833333		0	3	6	1
16	m	kcn	10	OD	PKP	0.0126	0.333333		0	0	0	0	0	0	0	0	0	0	0	0	0	0.5	29	0	0	0.5	1	0.4874		1	4	1	S
17	m	kcn	22	OS	PKP	0.05	1		0	1	0	0	0	0	0	0	0	0	0	0	0	0.25	33	0	0	0.25	1	0.2		1	4	6	S
18	m	kcn	22	OS	PKP	0.0166667	0.5		0	0	1	0	0	0	0	0	0	0	0	0	0		36	1	0	0.1	NA	-0.0166667		0	2	5	S
19	m	pbk	83	OS	PKP	0.0158	0.25		0	0	0	0	0	0	1	0	0	0	0	0	0		30	1	0	0.0166667	NA	-0.0158	30	0	0.5	0	U
20	f	k scar	23	OD	PKP	0.0166667	1		1	0	0	0	0	0	0	0	0	0	0	0	0	0.166667	35	0	0	0.166667	1	0.15		0	1	5	U
21	f	kcn	29	OD	PKP	0.0166667	0.1		0	0	0	0	0	0	0	0	0	0	0	0	0	0.25	36	0	0	0.166667	1	0.233333		1	5	1	2
22	m	kcn	12	OD	PKP	0.05	0.25		0	0	0	0	0	0	0	0	0	0	0	0	0	0.25	34	0	0	0.5	1	0.2		0	4	2	S
23	m	kcn	16	OD	PKP	0.0166667	0.25		1	0	0	0	0	0	0	0	0	0	0	0	0		10	1	0	0.1	NA	-0.0166667		0	1.5	7	S
24	f	chemical injury	32	OD	PKP	0.0166667	0.0166667		0	0	0	0	0	0	1	0	0	1	0	0	0		11	1	0	0.0166667	NA	-0.0166667	6	0	6	3	U
25	m	kcn	10	OD	PKP	0.1	0.1		0	0	0	1	0	0	0	0	0	0	0	0	0	0.333333	15	0	1	0.166667	1	0.233333		0	11	1	S
26	m	k scar	8	OS	PKP/ECCE/IOL	0.0158	1		0	0	0	0	0	0	0	0	0	0	0	0	0		2	1	0	0.0126	NA	-0.0158
27	f	kcn	30	OS	PKP	0.0166667	0.166667		0	1	0	0	0	0	0	0	0	0	0	0	0	0.166667	26	0	1	0.166667	1	0.15		0	5	8	3
28	m	k scar	60	OS	PKP	0.016	0.01		1	0	0	0	0	0	1	0	0	1	0	0	0		35	0	0		NA	-0.016	4	0	3	1	1
29	f	kcn	20	OS	PKP	0.1	0.666667		0	0	0	0	0	0	0	1	0	0	1	0	1	0.333333	38	0	0		1	0.233333	18	1	4	6	2
30	m	kcn	10	OS	PKP		0.0166667		0	0	0	0	0	0	0	0	0	0	0	0	0	0.166667	36	0	0	0.25	NA	0.166667		0	5	2	S
31	m	kcn	30	OS	PKP	0.0166667	0.5		0	0	0	0	0	0	0	0	0	0	0	0	0	0.25	31	0	0	0.25	1	0.233333		0	7	8	3
32	m	k scar	52	OD	PKP		0.0158		0	0	0	0	0	0	0	0	0	0	0	0	0	0.0126	10	1	0	0.0126	NA	0.0126		0	12	1	1
33	f	k scar	34	OS	PKP	0.0158	1		0	1	0	0	0	0	0	1	0	0	0	0	0	0.0833333	31	0	0	0.0333333	1	0.0675333	18	0	1	3	2
34	m	kcn	13	OS	PKP	0.166667	0.25		0	0	0	0	0	0	0	0	0	0	0	0	0		3	1	0	0.166667	NA	-0.166667		0	6	3	S
35	f	kcn	22	OD	PKP	0.0166667	0.333333		0	1	0	0	0	0	0	0	0	0	0	0	0	0.5	37	0	0	0.5	1	0.483333		0	4	3	2
36	f	kcn	11	OS	PKP	0.0166667	0.5		0	0	0	0	0	0	0	0	0	0	0	0	0		3	1	0	0.1	NA	-0.0166667		0	5	2	S
37	m	kcn	16	OS	PKP	0.05	0.05		0	0	0	0	0	0	0	0	0	0	0	0	1	0.25	38	0	0	0.666667	1	0.2		0	2	3	S
38	m	k scar	46	OS	PKP/ICCE	0.0158	0.0166667		0	0	0	0	0	0	0	0	0	0	0	0	0	0.0166667	13	0	0	0.0166667	1	0.000866667
39	m	pbk	84	OD	PKP	0.0158	0.666667		0	0	0	0	0	0	0	0	0	0	0	0	0		4	1	0	0.05	NA	-0.0158		0	3	4	2
40	m	kcn	19	OS	PKP	0.0833333	0.0833333		0	0	0	0	0	0	0	0	0	0	0	0	0	0.666667	14	0	0	0.333333	1	0.583333		0	5	7	S
41	m	pbk	78	OD	PKP/ECCE/IOL	0.0158	0.1		0	0	0	0	0	0	0	0	0	0	0	0	0		3	1	0	0.0166667	NA	-0.0158
42	f	kcn	16	OD	PKP	0.0158	0.166667		1	0	0	0	0	0	0	0	0	0	0	0	0	0.666667	16	0	0	0.333333	1	0.650867		0	7	6	S
43	m	kcn	17	OS	PKP	0.0166667	1		0	0	0	0	0	0	0	0	0	0	0	0	0	0.5	17	0	0	0.166667	1	0.483333		1	4	7	S
44	m	kcn	18	OD	PKP	0.0166667	0.05		0	0	0	0	0	0	0	0	0	0	0	0	0	0.333333	28	0	0	1	1	0.316667		0	6	7	S
45	f	k scar	36	OD	PKP	0.0158	1		1	0	0	0	0	0	0	0	0	0	0	0	0	0.0333333	17	0	0	0.05	1	0.0175333		0	8	6	1
46	m	kcn	16	OD	PKP	0.0158	0.0166667		0	1	0	0	0	0	0	1	0	0	1	0	0	0.166667	26	0	0		1	0.150867	14	0	4.5	3	S
47	f	k scar	43	OS	PKP	0.1	0.1		0	0	0	0	0	0	0	0	0	0	0	0	0	0.333333	29	0	0	0.1	1	0.233333		0	4	6	2
48	m	k scar	26	OS	PKP		1		0	1	0	0	0	0	0	0	0	0	0	0	0	0.166667	25	0	1	0.166667	NA	0.166667
49	m	k scar	53	OS	PKP/ECCE/IOL	0.0158	0.0158		0	0	0	0	0	0	0	0	0	0	0	0	0		5	1	0	0.0833333	NA	-0.0158		0	12	1	1
50	m	kcn	17	OS	PKP	0.05	0.166667		1	0	0	0	0	0	0	0	0	0	0	0	0	0.166667	20	0	0	0.25	1	0.116667		0	1	6	S
51	m	kcn	19	OS	PKP		0.5		1	0	0	0	0	0	0	0	0	0	0	0	0	0.25	30	0	0	0.25	NA	0.25		0	2.5	7	S
52	m	kcn	17	OD	PKP	0.05	0.333333		0	0	0	0	0	0	0	0	0	0	0	0	0	0.333333	33	0	0	0.666667	1	0.283333		0	2	3	S
53	f	kcn	15	OS	PKP	0.0158	0.166667		0	0	0	0	0	0	0	0	0	0	0	0	0	0.333333	22	1	0	0.333333	1	0.317533		0	1	6	3
54	f	k scar	64	OD	PKP/ICCE	0.0126	0.0126		0	0	0	0	0	0	1	0	0	1	0	0	0		31	0	0		NA	-0.0126	11	0	0.75	4	1
55	m	kcn	24	OD	PKP	0.05	0.05		0	0	0	0	0	0	1	0	0	1	0	1	0		11	1	0		NA	-0.05	4	0	5	4	U
56	m	kcn	18	OS	PKP	0.0158	0.333333		0	0	0	0	0	0	0	0	0	0	0	0	0	0.166667	33	0	0	0.25	1	0.150867		0	5	3	S
57	m	kcn	20	OD	PKP	0.05	1		0	0	0	0	0	0	0	0	0	0	0	0	0	0.1	16	0	0	0.1	1	0.05		0	11	4	U
58	m	kcn	17	OD	PKP	0.0833333	0.1		0	0	0	0	0	0	0	0	0	0	0	0	0	0.5	29	0	1	1	1	0.416667		1	4	6	S
59	m	kcn	10	OD	PKP	0.05	0.666667		0	0	0	0	0	0	0	0	0	0	0	0	0		1	1	0	0.1	NA	-0.05		0	6	1	S
60	m	kcn	33	OS	PKP	0.0166667	0.166667		0	0	0	0	0	0	0	0	0	0	0	0	1		33	0	1	0.166667	NA	-0.0166667		0	0.5	8	3
61	m	kcn	17	OS	PKP	0.1	1		0	0	0	0	0	0	1	0	0	0	0	0	0	0.0333333	14	0	1	0.05	0	-0.0666667	6	0	2	3	S
62	m	kcn	67	OS	PKP	0.05	0.05		0	0	0	0	0	0	0	0	0	0	0	0	0		5	1	0	0.05	NA	-0.05		1	4	6	4
63	f	k scar	48	OD	PKP/ECCE/IOL	0.0126	0.0126		0	0	0	0	1	0	1	0	0	1	0	0	0		32	0	0		regrafted with glycerin graft	-0.0126	10	0	20		U
64	f	kcn	30	OS	PKP	0.0158	0.25		0	0	1	0	0	0	0	0	0	0	0	0	0	0.166667	30	0	0	0.166667	1	0.150867		1	5	1	2
65	f	kcn	33	OD	PKP	0.0166667	0.25		0	0	0	0	0	0	0	0	0	0	0	0	0	0.666667	24	0	0	0.666667	1	0.65		0	1	4	1
66	m	kcn	18	OD	PKP	0.0166667	1		1	0	0	0	0	0	1	0	0	0	1	0	0	0.166667	33	0	0		1	0.15	11	0	2	4	U
67	m	k scar	37	OD	PKP	0.0166667	0.0126		0	0	0	0	0	0	0	1	0	0	0	0	0		30	1	0	0.0166667	NA	-0.0166667	30	0	5	4	U
68	m	k scar	11	OS	PKP	0.1	0.1		0	0	0	0	0	0	0	0	0	0	0	0	0	0.166667	13	0	0	0.25	1	0.0666667		0	5	1	S
69	f	kcn	15	OD	PKP	0.0158	0.05		0	0	0	0	0	0	0	0	0	0	0	0	0	0.666667	25	0	0	0.25	1	0.650867		0	7	4	S
70	m	kcn	17	OS	PKP	0.1	0.0833333		0	0	0	0	0	0	0	0	0	0	0	0	0	0.1	21	0	0		2	0		0	1	3	S
71	m	kcn	20	OS	PKP	0.0166667	0.1		0	0	1	0	0	0	0	0	0	0	0	0	0	0.0166667	27	0	0	0.166667	2	0		0	5	7	S
72	m	kcn	23	OS	PKP	0.0166667	0.333333		0	0	0	0	0	0	0	0	0	0	0	0	0	0.333333	25	0	0	0.333333	1	0.316667		0	10	7	S
73	m	kcn	19	OD	PKP	0.016	0.166667		1	0	0	0	0	0	0	0	0	0	0	0	0	0.333333	31	0	0	0.333333	1	0.317333		0	11	7	S
74	m	kcn	15	OS	PKP	0.0158	0.333333		0	1	0	0	0	0	0	0	0	0	0	0	0	0.0166667	22	0	1	0.25	1	0.000866667		0	1.5	3	S
75	m	kcn	26	OS	PKP	0.166667	0.25		0	0	0	0	0	0	0	0	0	0	0	0	0	0.5	26	1	0	0.333333	1	0.333333		0	4.5	7	S
76	f	kcn	15	OS	PKP	0.05	0.666667		0	0	0	0	0	0	0	0	0	0	0	0	0		22	1	0	0.333333	NA	-0.05		0	7	4	S
77	f	kcn	21	OD	PKP	0.05	0.1		0	0	0	0	0	0	0	0	0	0	0	0	0	1	12	0	1	1	1	0.95		1	4	7	S
78	f	k scar	43	OD	PKP	0.1	0.333333		0	0	0	0	0	0	0	0	0	0	0	0	0	0.166667	24	0	0	0.166667	1	0.0666667		0	4	6	2
79	m	kcn	16	OS	PKP	0.05	0.1		0	0	0	0	0	0	0	0	0	0	0	0	0	0.333333	17	0	1	0.5	1	0.283333		0	7	4	S
80	f	kcn	16	OD	PKP	0.0158	0.333333		0	0	0	1	0	0	0	0	0	0	0	0	0	0.166667	24	0	0	0.25	1	0.150867		1	4	3	S
81	m	kcn	15	OS	PKP	0.0166667	1		0	0	0	0	0	0	0	0	0	0	0	0	0	0.25	26	0	0	0.166667	1	0.233333		0	0.5	3	S
82	f	pbk	57	OD	PKP	0.0158	0.5		0	0	0	0	0	0	0	0	0	0	0	0	0	0.0126	13	0	0	0.01	0	-0.0032		0	6	6	3
83	m	kcn	29	OD	PKP	0.05	1		0	0	0	0	0	0	0	0	0	0	0	0	0	0.5	23	0	0	0.5	1	0.45		0	7	8	2
84	m	kcn	17	OD	PKP	0.0166667	0.166667		1	0	0	0	0	0	0	0	0	0	0	0	0	0.25	25	0	0	0.0666667	1	0.233333		0	0.5	4	S
85	f	k scar	48	OS	PKP/ECCE/IOL	0.0158	0.0833333		0	0	0	0	0	0	0	0	0	0	0	0	0	0.0166667	27	0	0	0.0158	1	0.000866667		0	20		U
86	m	k scar	13	OS	PKP	0.0126	0.0166667		0	0	0	0	0	0	0	0	0	0	0	0	0		1	1	0	0.0166667	NA	-0.0126		0	6	1	S
87	m	k scar	11	OD	PKP	0.1	0.25		0	0	1	0	0	0	1	0	0	0	0	0	0		8	1	0	0.01	NA	-0.1	6	0	5	1	S
88	m	kcn	22	OS	PKP	0.0158	1		0	0	0	0	0	0	0	0	0	0	0	0	0		2	1	0	0.166667	NA	-0.0158		1	4	6	S
89	f	kcn	18	OD	PKP	0.0166667	0.166667		0	0	0	0	0	0	0	0	0	0	0	0	0	0.166667	20	0	1	0.1	1	0.15		0	1	6	S
90	f	kcn	10	OD	PKP	0.0833333	0.166667		0	0	0	0	1	0	0	0	0	0	0	0	0	0.0158	22	0	0	0.0158	0	-0.0675333		0	4	1	S
91	f	pbk	85	OS	PKP/IOL exchange	0.05	1		0	0	0	0	1	0	0	0	0	0	0	0	0		3	0	0	0.01	0	-0.05		0	2	0	U
92	f	kcn	13	OS	PKP	0.0166667	0.5		0	0	1	0	0	0	1	0	0	1	0	0	0		9	1	0		regrafted	-0.0166667	1	0	7	3	S
93	f	kcn	30	OD	PKP	0.0158	0.0333333		0	0	0	0	0	0	0	0	0	0	0	0	0		4	1	0	0.1	NA	-0.0158		0	5	6	2
94	f	kcn	25	OD	PKP	0.0333333	0.1		0	0	1	0	0	0	0	0	0	0	0	0	0		8	1	0	1	NA	-0.0333333		1	4	8	3
95	m	kcn	20	OD	PKP	0.0166667	1		0	0	0	0	0	0	0	0	0	0	0	0	0	0.5	18	0	0	0.666667	1	0.483333		0	5	8	4
96	m	kcn	26	OS	PKP	0.0126	0.333333		0	0	0	1	0	0	0	0	0	0	0	0	0	0.666667	23	0	0	0.1	1	0.654067		0	8	5	S
97	m	kcn	17	OD	PKP	0.0666667	0.333333		0	0	0	0	0	0	0	0	0	0	0	0	0		5	1	0	0.5	NA	-0.0666667		0	11	6	S
98	f	kcn	41	OD	PKP	0.05	1		0	0	0	0	0	0	0	0	0	0	0	0	0	0.166667	20	0	0	0.25	1	0.116667		0	6	8	4
99	f	kcn	18	OS	PKP	0.05	0.0666667		0	0	0	0	0	0	0	0	0	0	0	0	0	0.1	18	0	0	0.25	1	0.05		0	4	7	S
100	m	kcn	16	OS	PKP	0.05	0.166667		0	0	1	0	0	0	1	0	0	0	0	0	0		20	1	0	0.0166667	NA	-0.05	1	0	0.5	1	S
101	m	k scar	13	OD	PKP	0.0166667	0.25		0	0	0	0	0	0	0	0	0	0	0	0	0		4	1	0	0.166667	NA	-0.0166667		0	5	1	S
102	m	k scar	56	OS	PKP/ECCE/IOL	0.0166667	1		0	1	0	0	0	0	0	0	0	0	0	0	0	0.05	22	0	0	0.05	1	0.0333333		0	1	6	2
103	f	k scar	39	OS	PKP	0.0166667	0.166667		0	0	0	0	0	0	1	0	0	0	0	0	0	0.0126	17	0	1	0.0126	0	-0.00406667	13	0	14	6	3
104	f	pbk	70	OS	PKP	0.0158	1		0	0	0	0	0	0	0	0	0	0	0	0	0		7	1	0	0.0158	NA	-0.0158		0	3	0	1
105	m	k scar	81	OD	PKP/ECCE/IOL	0.0126	0.0166667		0	0	0	0	0	0	0	0	0	0	0	0	0		3	1	0	0.05	NA	-0.0126		0	30	0	U
106	m	k scar	18	OS	PKP	0.0158	1		0	0	0	0	0	0	0	0	0	0	0	0	0	0.0333333	20	0	0	0.05	1	0.0175333		0	2	6	2
107	f	kcn	35	OS	PKP	0.0166667	0.5		0	0	0	0	0	0	0	0	0	0	0	0	0		2	1	0	0.333333	NA	-0.0166667		0	3	8	4
108	m	kcn	27	OS	PKP	0.0166667	0.05		0	0	0	0	0	0	0	0	0	0	0	0	0	0.166667	19	0	0	0.25	1	0.15		1	4	8	3
109	m	pbk	86	OS	PKP	0.0166667	0.0166667		0	1	0	0	0	0	0	0	0	0	0	0	0	0.0166667	21	0	0	0.0158	2	0		0	4	0	2
110	m	kcn	22	OS	PKP	0.0166667	0.0166667		0	0	0	0	0	0	0	0	0	0	0	0	0	0.166667	15	0	0	0.166667	1	0.15		0	4	6	S
111	f	pbk	68	OS	PKP/IOL exchange	0.0158	0.25		0	0	0	0	0	0	0	0	0	0	0	0	0		7	1	0	0.0126	NA	-0.0158
112	m	kcn	17	OS	PKP	0.05	0.166667		1	0	0	0	0	0	0	0	0	0	0	0	0	0.0166667	10	1	0	0.0166667	0	-0.0333333		0	4	4	S
113	f	k scar	49	OS	PKP	0.0166667	0.01		0	0	0	0	0	0	1	0	0	0	0	1	0		4	1	0	0.0333333	NA	-0.0166667	4	0	8	4	1
114	m	k scar	54	OD	PKP	0.0158	1		0	0	0	0	0	0	0	0	0	0	0	0	0	0.1	18	0	0	0.25	1	0.0842		0	4	4	1
115	m	pbk	16	OD	PKP/IOL exchange	0.0126	1		0	0	0	0	0	0	0	0	0	0	0	0	0		0	1	0	0.0166667	NA	-0.0126		0	2	3	S
116	f	pbk	64	OD	PKP/IOL exchange	0.0126	0.0158		0	0	0	0	0	0	0	0	0	0	0	0	0		4	1	0	0.0126	NA	-0.0126		0	4	0	U
117	m	k scar	21	OS	PKP	0.0158	0.01		0	0	0	0	0	0	0	0	0	0	0	0	0	0.1	16	0	1	0.1	1	0.0842		1	4	0	U
118	m	k scar	73	OS	PKP/ECCE/IOL	0.0166667	0.05		1	0	0	0	0	0	0	0	1	0	0	0	0	0.333333	17	0	0	0.333333	1	0.316667		0	3	2	3
119	f	kcn	30	OS	PKP	0.0166667	0.25		0	0	0	0	0	0	0	0	0	0	0	0	0		3	1	0	0.666667	NA	-0.0166667		0	7	6	4
120	m	kcn	20	OD	PKP	0.0166667	0.05		0	1	0	0	0	0	0	0	0	0	0	0	0	0.0126	17	0	0	0.333333	0	-0.00406667
121	m	pbk	60	OS	PKP/IOL exchange	0.0158	0.166667		0	0	0	0	0	0	0	0	0	0	0	1	0		4	1	0	0.0126	NA	-0.0158
122	f	kcn	15	OS	PKP	0.0833333	0.166667		0	0	0	0	0	0	0	0	0	0	0	0	0	0.25	14	0	0	0.333333	1	0.166667		1	4	3	S
123	m	kcn	18	OS	PKP	0.05	0.166667		0	0	0	0	0	0	0	0	0	0	0	0	0	1	14	0	0	1	1	0.95		1	4	4	S
124	m	kcn	25	OS	PKP	0.0333333	0.25		0	0	0	0	0	0	0	0	0	0	0	0	0	0.166667	15	0	0	0.05	1	0.133333		0	8	8	3
125	f	kcn	15	OS	PKP	0.0333333	0.1		0	0	0	0	0	0	0	0	0	0	0	0	0	0.333333	14	0	0	0.333333	1	0.3		0	6	1	S
126	m	kcn	28	OS	PKP	0.1	0.1		0	0	0	0	0	0	0	0	0	0	0	0	0		10	1	0	0.666667	NA	-0.1		1	4	4	S
127	m	kcn	14	OS	PKP	0.0666667	0.1		0	0	0	0	0	0	0	0	0	0	0	0	0		11	1	0	0.5	NA	-0.0666667		1	4	2	S
